# Supplementary material for: Contribution of the Cpx envelope stress system to metabolism and virulence regulation in Salmonella enterica serovar Typhimurium
Source: PLoS One. 2019 Feb 4;14(2):e0211584. doi: 10.1371/journal.pone.0211584 (PMC6361445; doi:10.1371/journal.pone.0211584)
Supplement: S1 Table — Matrix of expression ratios between S. Typhimurium SL1344 and S. Typhimurium SL1344 cpxA::kan (SHS01) strains invasion inducing condition labeled with functional descriptions (provided as separate Excel spreadsheet). Raw data are available online (http://www.webarraydb.org). (XLSX) [file pone.0211584.s006.xlsx]

## Sheet: S1 Table
Locus	genomic island present in SL1344	Name	SPI1 x	P-value	LT2 annotated function	COG	COG discription	COG code	log10 SPI-1
PSLT103	plasmid	traT	-4.59978	1.68156e-44	conjugative transfer: surface exclusion	-	surface structure	W	-0.662737
STM0169		gcd	-4.23156	1.68156e-44	glucose dehydrogenase	COG4993G	carbohydrate transport and metabolism	G	-0.626501
STM0209		htrA	2.72045	1.68156e-44	periplasmic serine protease Do, heat shock protein	COG0265O	posttranslational modification, chaperones, protein turnover	O	0.434641
STM0260	SPI-6	dniR	3.38308	1.68156e-44	transcriptional regulator for nitrite reductase (cytochrome c552)	COG0741M	cell wall biogenesis	M	0.529312
STM0506		tesA	2.86026	1.68156e-44	multifunctional acyl-CoA thioesterase I; also functions as protease I, lysophospholipaseL(I)	COG2755E	amino acid transport and metabolism	E	0.456406
STM0543		fimA	-26.3646	1.68156e-44	major type 1 subunit fimbrin (pilin)	COG3539NU	motility	N	-1.42102
STM0544		fimI	-10.3813	1.68156e-44	fimbrial protein internal segment	COG3539NU	motility	N	-1.01625
STM0581		STM0581	3.51368	1.68156e-44	putative regulatory protein	COG2207K	transcription	K	0.545762
STM0833		ompX	5.09817	1.68156e-44	outer membrane protease, receptor for phage OX2	COG3637M	cell wall biogenesis	M	0.707414
STM0956		cydC	2.14996	1.68156e-44	ABC superfamily (atp&memb), cytochrome-related transporter	COG4987CO	energy producation and conservation	C	0.33243
STM0972		sopD2	-6.92205	1.68156e-44	homologous to secreted protein sopD	-	not in COGs	-	-0.840235
STM0980		cmk	2.90519	1.68156e-44	cytidine monophosphate (CMP) kinase	COG0283F	nucleotide transport and metabolism	F	0.463175
STM1070		ompA	2.12442	1.68156e-44	putative hydrogenase, membrane component	COG2885M	cell wall biogenesis	M	0.32724
STM1085		yccA	9.94931	1.68156e-44	putative TEGT family carrier/transport protein	COG0670R	general function prediction only	R	0.997793
STM1113		scsA	2.84065	1.68156e-44	Suppression of copper sensitivity: putative copper binding protein	-	posttranslational modification, chaperones, protein turnover	O	0.453418
STM1117		agp	-7.73865	1.68156e-44	glucose-1-phosphatase	-	Carbohydrate transport and metabolism	G	-0.888665
STM1175		flgC	4.13347	1.68156e-44	flagellar biosynthesis, cell-proximal portion of basal-body rod	COG1558N	motility	N	0.616315
STM1177		flgE	3.03641	1.68156e-44	flagellar biosynthesis, hook protein	COG1749N	motility	N	0.48236
STM1180		flgH	2.66259	1.68156e-44	flagellar biosynthesis, basal-body outer-membrane L (lipopolysaccharide layer) ring protein	COG2063N	motility	N	0.425304
STM1183		flgK	2.98838	1.68156e-44	flagellar biosynthesis, hook-filament junction protein 1	COG1256N	motility	N	0.475436
STM1184		flgL	2.85666	1.68156e-44	flagellar biosynthesis; hook-filament junction protein	COG1344N	motility	N	0.455859
STM1246	SPI-11	pagC	-3.30508	1.68156e-44	PhoP regulated: reduced macrophage survival	COG3637M	cell wall biogenesis	M	-0.519182
STM1249	SPI-11	STM1249	-2.06189	1.68156e-44	putative periplasmic protein	-	function unknown	S	-0.314265
STM1269		STM1269	-2.11643	1.68156e-44	putative chorismate mutase	COG1605E	amino acid transport and metabolism	E	-0.325604
STM1325		ydiZ	2.96093	1.68156e-44	putative cytoplasmic protein	-	Function unknown	S	0.471428
STM1379	SPI-2	orf48	-2.6494	1.68156e-44	putative amino acid permease	COG0531E	amino acid transport and metabolism	E	-0.423148
STM1380	SPI-2	orf32	-2.93942	1.68156e-44	putative hydrolase or acyltransferase	COG0596R	general function prediction only	R	-0.468262
STM1396	SPI-2	ssaE	-2.69794	1.68156e-44	Secretion system effector	-	not in COGs	-	-0.431032
STM1397	SPI-2	sseA	-10.5279	1.68156e-44	Secretion system effector	COG0653U	intracellular trafficking and secretion	U	-1.02234
STM1400	SPI-2	sseC	-7.36888	1.68156e-44	Secretion system effector	COG0541U	intracellular trafficking and secretion	U	-0.867401
STM1401	SPI-2	sseD	-8.94458	1.68156e-44	Secretion system effector	-	intracellular trafficking and secretion	U	-0.95156
STM1408	SPI-2	ssaI	-2.241	1.68156e-44	Secretion system apparatus	-	intracellular trafficking and secretion	U	-0.350442
STM1409	SPI-2	ssaJ	-5.73785	1.68156e-44	Secretion system apparatus: homology with the yscJ/mxiJ/prgK family of lipoproteins	COG4669U	intracellular trafficking and secretion	U	-0.758749
STM1414	SPI-2	ssaV	-2.37913	1.68156e-44	Secretion system apparatus: homology with the LcrD family of proteins	COG4789U	intracellular trafficking and secretion	U	-0.376418
STM1415	SPI-2	ssaN	-4.572	1.68156e-44	Secretion system apparatus: homology with the YscN family of proteins	COG1157NU	intracellular trafficking and secretion	U	-0.660106
STM1420	SPI-2	ssaS	-2.2523	1.68156e-44	Secretion system apparatus: homology with YscS of the secretion system of Yersinia	COG4794U	intracellular trafficking and secretion	U	-0.352626
STM1672		STM1672	-2.68879	1.68156e-44	putative cytoplasmic protein	-	Function unknown	S	-0.429557
STM1728		yciG	-4.84488	1.68156e-44	putative cytoplasmic protein	COG3729R	general function prediction only	R	-0.685283
STM1729		yciF	-4.65454	1.68156e-44	putative cytoplasmic protein	COG3685S	function unknown	S	-0.667877
STM1730		yciE	-5.00865	1.68156e-44	putative cytoplasmic protein	COG3685S	function unknown	S	-0.699721
STM1733		STM1733	2.16011	1.68156e-44	putative ferredoxin	COG0727R	general function prediction only	R	0.334476
STM1781		ychM	-4.47666	1.68156e-44	putative SulP family transport protein	COG0659P	inorgani ion transport and metabolism	P	-0.650954
STM1798		ycgR	2.29259	1.68156e-44	putative inner membrane protein	COG5581M	cell wall biogenesis	M	0.360326
STM1916		cheY	2.80661	1.68156e-44	chemotaxis regulator, transmits chemoreceptor signals to flagelllar motor components	COG0784T	signal transduction	T	0.448182
STM1917		cheB	2.55307	1.68156e-44	methyl esterase, response regulator for chemotaxis (cheA sensor)	COG2201NT	signal transduction	T	0.407063
STM1921		cheA	2.73752	1.68156e-44	sensory histitine protein kinase, transduces signal between chemo- signal receptors and CheB and CheY	COG0643NT	signal transduction	T	0.437357
STM1922		motB	2.99475	1.68156e-44	enables flagellar motor rotation, linking torque machinery to cell wall	COG1360N	motility	N	0.476361
STM1955		fliZ	2.6692	1.68156e-44	putative regulator of FliA	-	transcription	K	0.426381
STM1961		fliS	3.24978	1.68156e-44	flagellar biosynthesis; repressor of class 3a and 3b operons (RflA activity)	COG1516NUO	motility	N	0.511854
STM1969		fliF	2.42385	1.68156e-44	flagellar biosynthesis; basal-body MS(membrane and supramembrane)-ring and collar protein	COG1766NU	motility	N	0.384506
STM1970		fliG	2.6927	1.68156e-44	flagellar biosynthesis, component of motor switching and energizing	COG1536N	motility	N	0.430188
STM1971		fliH	2.60728	1.68156e-44	flagellar biosynthesis; possible export of flagellar proteins	COG1317NU	motility	N	0.416188
STM1973		fliJ	2.8439	1.68156e-44	flagellar fliJ protein	COG2882NUO	motility	N	0.453914
STM1975		fliL	2.70719	1.68156e-44	flagellar biosynthesis	COG1580N	motility	N	0.432519
STM2039		pudB	7.34308	1.68156e-44	Propanediol utilization: polyhedral bodies	COG4816E	secondary metabolites biosynthesis, transport and catabolism	Q	0.865878
STM2040		pduC	8.391	1.68156e-44	Propanediol utilization: dehydratase, large subunit	COG4909Q	secondary metabolites biosynthesis, transport and catabolism	Q	0.923814
STM2137	sseK2	STM2137	-2.2757	1.68156e-44	putative cytoplasmic protein	-	Function unknown	S	-0.357115
STM2281		STM2281	-3.74662	1.68156e-44	putative transcriptional regulator, LysR family	COG0583K	transcription	K	-0.57364
STM2282		glpQ	-4.19884	1.68156e-44	glycerophosphodiester phosphodiesterase, periplasmic	COG0584C	energy producation and conservation	C	-0.623129
STM2455		eutK	-3.6991	1.68156e-44	putative carboxysome structural protein, ethanolamine utilization	COG4577QC	energy producation and conservation	C	-0.568096
STM2463		eutE	-5.10881	1.68156e-44	putative aldehyde oxidoreductase in ethanolamine utilization	COG1012C	energy producation and conservation	C	-0.70832
STM2464		eutN	-9.20647	1.68156e-44	putative detox protein in ethanolamine utilization	COG4576QC	energy producation and conservation	C	-0.964093
STM2465		eutM	-7.00048	1.68156e-44	putative detox protein in ethanolamine utilization	COG4577QC	energy producation and conservation	C	-0.845128
STM2466		eutD	-5.18233	1.68156e-44	putative phosphotransacetylase in ethanolamine utilization	COG0280C	energy producation and conservation	C	-0.714525
STM2467		eutT	-4.66647	1.68156e-44	putative cobalamin adenosyltransferase, ethanolamine utilization	COG4812E	energy producation and conservation	C	-0.668988
STM2597	Gifsy-1 prophage	STM2597	2.76354	1.68156e-44	Gifsy-1 prophage: similar to major tail protein	COG5492N	not in COGs	-	0.441466
STM2603	Gifsy-1 prophage	STM2603	3.06061	1.68156e-44	Gifsy-1 prophage: similar to head protein gp7 of phage 21	-	not in COGs	-	0.485808
STM2604	Gifsy-1 prophage	STM2604	2.23796	1.68156e-44	Gifsy-1 prophage: similar to head protein gpshp of phage 21	-	not in COGs	-	0.349852
STM2770		fljA	2.14055	1.68156e-44	Flagellar synthesis: repressor of fliC	-	motility	N	0.330525
STM2779	pipB2	aSTM2779	-4.19426	1.68156e-44	putative inner membrane protein	-	Function unknown	S	-0.622655
STM2795		ygaU	-2.75867	1.68156e-44	putative LysM domain	COG1652S	function unknown	S	-0.4407
STM2878	SPI-1	sptP	-2.49119	1.68156e-44	protein tyrosine phosphate	COG2453T	intracellular trafficking and secretion	U	-0.396407
STM2879	SPI-1	sicP	-2.27512	1.68156e-44	chaparone, related to virulence	-	intracellular trafficking and secretion	U	-0.357004
STM2983		ygdI	-2.62522	1.68156e-44	putative lipoprotein	-	Function unknown	S	-0.419166
STM3030	SPI-15	STM3030	11.8463	1.68156e-44	putative periplasmic protein	-	Function unknown	S	1.07358
STM3103		yggV	2.21193	1.68156e-44	putative Xanthosine triphosphate pyrophosphatase	COG0127F	nucleotide transport and metabolism	F	0.344771
STM3132		STM3132	-4.0676	1.68156e-44	putative xylanase/chitin deacetylase	COG0726G	carbohydrate transport and metabolism	G	-0.609338
STM3377		STM3377	30.7679	1.68156e-44	putative nitrate reductase	COG2041R	general function prediction only	R	1.4881
STM3378		STM3378	16.9326	1.68156e-44	putative inner membrane protein	COG2717S	function unknown	S	1.22872
STM3379		accB	2.96459	1.68156e-44	acetylCoA carboxylase, BCCP subunit, carrier of biotin	COG0511I	lipid transport and metabolism	I	0.471965
STM4058		cpxA	-5.01195	1.68156e-44	sensory kinase in two-component regulatory system with CpxR, senses misfolded proteins in bacterial envelope	COG0642T	signal transduction	T	-0.700007
STM4059		cpxR	6.18563	1.68156e-44	response reguator in two-component regulatory system with CpxA, regulates expression of protein folding and degrading factors (OmpR family)	COG0745TK	signal transduction	T	0.791384
STM4075		ydeY	-2.39137	1.68156e-44	putative ABC superfamily (membrane), sugar transport protein	COG1172G	carbohydrate transport and metabolism	G	-0.378647
STM4077		yneA	-3.93475	1.68156e-44	putative ABC superfamily (peri_perm), sugar transport protein	COG1879G	carbohydrate transport and metabolism	G	-0.594917
STM4078		yneB	-3.65074	1.68156e-44	putative fructose-1,6-bisphosphate aldolase	COG1830G	carbohydrate transport and metabolism	G	-0.562381
STM4079		yneC	-2.61425	1.68156e-44	putative inner membrane protein	COG1359S	function unknown	S	-0.417347
STM4313		STM4313	-2.59094	1.68156e-44	putative cytoplasmic protein	-	Function unknown	S	-0.413457
STM4347		yjeP	2.59159	1.68156e-44	putative periplasmic binding protein	COG3264M	cell wall biogenesis	M	0.413566
STM4360		miaA	2.83087	1.68156e-44	delta(2)-isopentenylpyrophosphate tRNA-adenosine transferase	COG0324J	Translation	J	0.45192
STM4465		STM4465	-3.56431	1.68156e-44	putative ornithine carbamoyltransferase	COG0078E	amino acid transport and metabolism	E	-0.551975
STM4466		STM4466	-3.86231	1.68156e-44	putative carbamate kinase	COG0549E	amino acid transport and metabolism	E	-0.586847
STM0781		modA	2.21635	4.06377e-44	ABC superfamily (peri_perm), molybdate transporter	COG0725P	inorgani ion transport and metabolism	P	0.345638
STM1398	SPI-2	sseB	-11.0915	7.84727e-44	Secretion system effector	COG0840NT	intracellular trafficking and secretion	U	-1.04499
STM1960		fliD	2.62522	1.24716e-43	flagellar biosynthesis; filament capping protein; enables filament assembly	COG1345N	motility	N	0.419166
STM0746		tolR	4.54277	1.8357e-43	tol protein, role in outer membrane integrity, uptake of group A colicins (TonB independent), and translocation of phage DNA to cytoplasm	COG0848U	intracellular trafficking and secretion	U	0.657321
STM0823		ybiJ	10.6601	7.3428e-43	putative periplasmic protein	-	function unknown	S	1.02776
STM2041		pduD	10.4092	8.37976e-43	Propanediol utilization: dehydratase, medium subunit	COG0086K	secondary metabolites biosynthesis, transport and catabolism	Q	1.01742
STM2456		eutL	-3.97513	4.34403e-42	putative carboxysome structural protein, ethanolamine utilization	COG4816E	energy producation and conservation	C	-0.599351
PSLT102	plasmid	traS	-3.70487	1.04999e-41	conjugative transfer: surface exclusion	-	surface structure	W	-0.568773
STM2780	pipB2	pipB2	-6.44656	3.37951e-41	homologue of pipB, putative pentapeptide repeats (8 copies)	COG1357S	not in COGs	-	-0.809328
STM2189		mglA	-2.07092	3.4144e-41	ABC superfamily (atp_bind), galactose (methyl-galactoside) transport protein	COG1129G	carbohydrate transport and metabolism	G	-0.316163
STM1920		cheW	2.49187	2.62298e-40	purine-binding chemotaxis protein; regulation	COG0835NT	motility	N	0.396525
STM0152		aceE	2.68953	8.72357e-40	pyruvate dehydrogenase, decarboxylase component	COG2609C	energy producation and conservation	C	0.429676
STM2468		eutQ	-7.91075	5.47721e-38	putative ethanolamine utilization protein	COG4766E	energy producation and conservation	C	-0.898218
STM3808		ibpB	-4.20629	8.96226e-38	small heat shock protein	COG0071O	posttranslational modification, chaperones, protein turnover	O	-0.623899
STM0906	Fels-1 prophage	STM0906	4.98902	1.05937e-37	Fels-1 prophage	-	not in COGs	-	0.698015
STM1601		ugtL	-2.50485	1.6703e-37	putative membrane protein: homology with chitinase from Schizosaccharomyces	-	function unknown	S	-0.398782
STM4464		STM4464	-2.77085	1.68053e-36	putative arginine repressor	COG1288S	function unknown	S	-0.442613
STM1181		flgI	2.48702	5.1464e-36	putative flagella basal body protein	COG1706N	motility	N	0.395679
STM0974		focA	2.15677	7.97599e-36	putative FNT family, formate transporter (formate channel 1)	COG2116P	inorgani ion transport and metabolism	P	0.333804
STM1094	SPI-5	pipD	-2.55769	3.1502e-35	Pathogenicity island encoded protein	COG4690E	amino acid transport and metabolism	E	-0.407848
STM4514		yjiH	-2.0922	5.76277e-35	putative inner membrane protein	COG3314S	function unknown	S	-0.320603
STM1418	SPI-2	ssaQ	-2.97188	1.65121e-34	Secretion system apparatus	COG1886NU	intracellular trafficking and secretion	U	-0.473031
STM1731		STM1731	-3.20292	4.46221e-34	putative catalase	COG3546P	inorgani ion transport and metabolism	P	-0.505546
STM1176		flgD	2.75552	4.71401e-34	flagellar biosynthesis, initiation of hook assembly	COG1843N	motility	N	0.440204
STM0217		tsf	2.32783	1.20285e-33	protein chain elongation factor EF-Ts	COG0264J	Translation	J	0.366951
STM0665		gltI	-4.79441	1.49276e-33	ABC superfamily (bind_prot), glutamate/aspartate transporter	COG0834ET	amino acid transport and metabolism	E	-0.680735
STM1652		ynaF	-2.13163	1.78632e-31	putative universal stress protein	COG0589T	signal transduction	T	-0.328712
STM2635	Gifsy-1 prophage	STM2635	2.3652	1.92571e-31	Gifsy-1 prophage: similar to excisionase in phage phi-80	-	not in COGs	-	0.373868
STM1089	SPI-5	STM1089	-2.88947	3.21937e-31	putative inner membrane protein	-	intracellular trafficking and secretion	U	-0.460818
STM1410	SPI-2	STM1410	-3.69769	5.82966e-31	putative cytoplasmic protein	-	intracellular trafficking and secretion	U	-0.56793
STM2778	pipB2	STM2778	-2.12762	2.01788e-30	pseudogene; frameshift	-	Function unknown	S	-0.327894
STM1174		flgB	4.35093	3.26408e-30	flagellar biosynthesis, cell-proximal portion of basal-body rod	COG1815N	motility	N	0.638582
STM2138	sseK2	STM2138	-6.65907	1.21798e-29	putative cytoplasmic protein	-	Function unknown	S	-0.823414
STM3568		rpoH	2.3346	2.16326e-29	sigma H (sigma 32) factor of RNA polymerase; transcription of heat shock proteins induced by cytoplasmic stress	COG0568K	transcription	K	0.368212
STM2044		pduH	3.16682	3.22138e-29	Propanediol utilization: diol dehydratase reactivation	-	secondary metabolites biosynthesis, transport and catabolism	Q	0.500623
STM3418		rpsM	2.13413	3.88567e-29	30S ribosomal subunit protein S13	COG0099J	Translation	J	0.329221
STM0582		ybdJ	2.72148	4.25644e-29	putative inner membrane protein	-	function unknown	S	0.434805
STM3973		tatA	2.22574	6.67151e-29	component of Sec-independent protein secretion pathway	COG1826U	intracellular trafficking and secretion	U	0.347474
STM1399	SPI-2	sscA	-6.43404	8.30298e-29	Secretion system chaparone	COG0457R	intracellular trafficking and secretion	U	-0.808484
STM1179		flgG	3.37497	1.31363e-28	flagellar biosynthesis, cell-distal portion of basal-body rod	COG4786N	motility	N	0.52827
STM2639		rseA	-2.42302	1.79092e-28	anti sigma E (sigma 24) factor, negative regulator	COG3073T	signal transduction	T	-0.384357
STM4074		ego	-2.7538	9.27213e-28	putative ABC-type sugar, aldose transport system, ATPase component	COG1129G	carbohydrate transport and metabolism	G	-0.439932
STM4086		glpK	-2.11711	1.21627e-27	glycerol kinase	COG0554C	energy producation and conservation	C	-0.325743
STM1020	Gifsy-2 prophage	STM1020	2.42217	3.32306e-27	Gifsy-2 prophage	-	not in COGs	-	0.384205
STM1602		sifB	-3.47161	3.74193e-27	Salmonella translocated effector: translocated by SPI-2	-	not in COGs	-	-0.540531
STM2283		glpT	-4.52247	5.38116e-27	MFS family, sn-glycerol-3-phosphate transport protein	COG2271G	carbohydrate transport and metabolism	G	-0.655376
STM1417	SPI-2	ssaP	-2.78024	7.31052e-27	Secretion system apparatus	-	intracellular trafficking and secretion	U	-0.444082
STM1548		STM1548	-2.45195	9.9558e-27	putative S-adenosylmethionine:tRNA-ribosyltransferase-isomerase	COG0809J	Translation	J	-0.389512
STM1173		flgA	2.90536	2.14428e-26	flagellar biosynthesis; assembly of basal-body periplasmic P ring	COG1261NO	motility	N	0.4632
STM0943		cspD	-2.44561	7.2468e-26	similar to CspA but not cold shock induced	COG1278K	transcription	K	-0.388387
STM0687		ybfM	-2.22049	1.91827e-25	putative outer membrane protein	-	function unknown	S	-0.346449
STM3101		yggT	2.26423	2.13432e-25	putative integral membran resistance protein	COG0762S	function unknown	S	0.354921
STM0981		rpsA	2.54775	6.60764e-25	30S ribosomal subunit protein S1	COG0539J	Translation	J	0.406157
STM0507		ybbA	2.14933	4.82114e-24	putative ABC superfamily (atp_bind) transporter	COG4181Q	secondary metabolites biosynthesis, transport and catabolism	Q	0.332303
STM3187		ygiB	3.81368	6.47098e-24	putative inner membrane protein	COG5463S	function unknown	S	0.581344
STM1007	Gifsy-2 prophage	STM1007	2.78202	9.53309e-24	Gifsy-2 prophage	-	not in COGs	-	0.44436
STM2596	Gifsy-1 prophage	STM2596	2.33074	1.88486e-23	Gifsy-1 prophage: similar to minor tail protein	COG1196D	not in COGs	-	0.367494
STM2462		eutJ	-4.54375	2.97723e-23	paral putative heatshock protein (Hsp70)	COG4820E	energy producation and conservation	C	-0.657414
STM3296		hflB	2.09109	3.08249e-23	ATP-dependent zinc-metallo protease	COG0465O	posttranslational modification, chaperones, protein turnover	O	0.320373
STM1593		srfA	2.57072	3.80433e-23	ssrAB activated gene	-	not in COGs	-	0.410055
STM1594		srfB	2.65991	4.652e-23	ssrAB activated gene	COG4457S	not in COGs	-	0.424867
STM2454		eutR	-3.19885	7.07847e-23	putative regulator ethanolamine operon (AraC/XylS family)	COG2207K	transcription	K	-0.504994
STM0642		ybeB	2.598	1.5431e-22	putative ACR, homolog of plant Iojap protein	COG0799S	function unknown	S	0.414639
STM3440		rplC	2.12633	2.04966e-22	50S ribosomal subunit protein L3	COG0087J	Translation	J	0.327631
STM1972		flVI	2.6911	3.0603e-22	flagellum-specific ATP synthase	COG1157NU	motility	N	0.42993
STM2045		pduJ	4.91786	7.56418e-22	Propanediol utilization: polyhedral bodies	COG4577QC	secondary metabolites biosynthesis, transport and catabolism	Q	0.691776
STM3226		yqjA	3.05395	1.09639e-21	putative DedA family, membrane protein	COG0586S	function unknown	S	0.484862
STM2505		STM2505	2.58565	1.70991e-21	putative inner membrane protein	-	Function unknown	S	0.41257
STM0545		fimC	-5.90309	1.7126e-21	periplasmic chaperone, required for type 1 fimbriae	COG3121NU	motility	N	-0.771079
STM1215		ycfS	5.34756	3.18571e-21	putative periplasmic protein	COG1376S	function unknown	S	0.728156
STM1402	SPI-2	sseE	-7.2277	3.85101e-21	Secretion system effector	COG1364E	not in COGs	-	-0.859
STM1224		sifA	-4.77941	1.78347e-20	lysosomal glycoprotein (lgp)-containing structures; replication in macrophages	-	not in COGs	-	-0.679374
STM2634	Gifsy-1 prophage	STM2634	2.678	2.15943e-20	putative cytoplasmic protein	-	not in COGs	-	0.427811
STM1919		cheM	2.30516	6.17506e-20	methyl accepting chemotaxis protein II, aspartate sensor-receptor	COG0840NT	signal transduction	T	0.362701
STM3446		fusA	2.07021	1.70312e-19	protein chain elongation factor EF-G, GTP-binding	COG0480J	Translation	J	0.316014
STM1734		yciC	2.69319	3.91425e-19	putative inner membrane protein	-	Function unknown	S	0.430267
STM0549		fimZ	-4.22446	5.03424e-19	fimbrial protein Z, putative transcriptional regulator (LuxR/UhpA family)	COG2197TK	signal transduction	T	-0.625771
STM2890	SPI-1	spaP	-2.28645	8.48287e-19	surface presentation of antigens; secretory proteins	COG4790U	intracellular trafficking and secretion	U	-0.359162
STM3384		yhdG	2.10227	3.18374e-18	putative TIM-barrel enzyme, possibly dehydrogenase	COG0042J	Translation	J	0.322688
STM1377		lpp	-4.03197	6.60095e-18	murein lipoprotein, links outer and inner membranes	COG4238M	cell wall biogenesis	M	-0.605517
STM0749		pal	2.2117	9.74954e-18	tol protein required for outer membrane integrity, uptake of group A colicins, and translocation of phage DNA to cytoplasm	COG2885M	cell wall biogenesis	M	0.344726
STM1394	SPI-2	ssaC	-3.75382	1.01082e-17	Secretion system apparatus	COG1450NU	intracellular trafficking and secretion	U	-0.574473
STM2043		pduG	6.36972	1.21525e-17	Propanediol utilization: diol dehydratase reactivation	COG0183I	secondary metabolites biosynthesis, transport and catabolism	Q	0.80412
STM4189		yjbB	5.68988	1.31457e-17	putative PNaS family transport protein	COG1283P	inorgani ion transport and metabolism	P	0.755103
STM2457		eutC	-6.86927	1.39884e-17	ethanolamine ammonia-lyase, light chain	COG4302E	energy producation and conservation	C	-0.836911
STM1013	Gifsy-2 prophage	STM1013	3.01848	2.29508e-17	Gifsy-2 prophage; probable regulatory protein	COG3836G	not in COGs	-	0.479788
STM2459		eutA	-3.55689	2.35102e-17	CPPZ-55 prophage; chaperonin in ethanolamine utilization	COG4819E	energy producation and conservation	C	-0.55107
STM1866	sopE2	STM1866	-3.61278	2.43011e-17	pseudogene; in-frame stop following codon 23	-	Function unknown	S	-0.557842
STM3102		yggU	2.48675	3.91701e-17	putative cytoplasmic protein	COG1872S	function unknown	S	0.395632
STM1326		pfkB	2.75242	1.70595e-16	6-phosphofructokinase II	COG1105G	carbohydrate transport and metabolism	G	0.439715
STM2595	Gifsy-1 prophage	STM0917	2.07108	2.7215e-16	Fels-1 prophage; putative minor tail protein	-	not in COGs	-	0.316197
STM1088	SPI-5	pipB	-3.53011	3.39957e-16	Pathogenicity island encoded protein	COG1357S	not in COGs	-	-0.547788
STM0153		aceF	2.79608	6.44908e-16	pyruvate dehydrogenase, dihydrolipoyltransacetylase component	COG0508C	energy producation and conservation	C	0.44655
STM0168		yacK	2.53242	7.17818e-16	putative multicopper oxidase	COG2132Q	secondary metabolites biosynthesis, transport and catabolism	Q	0.403536
STM4463		STM4463	-3.36866	1.00604e-15	putative arginine repressor	COG1438K	transcription	K	-0.527457
STM1130		STM1130	-2.05068	1.00778e-15	putative inner membrane protein	COG3055S	function unknown	S	-0.311898
STM2460		eutH	-3.03238	1.03859e-15	putative transport protein, ethanolamine utilization	COG3192E	energy producation and conservation	C	-0.481784
STM1382	SPI-2	orf408	-3.31603	1.13016e-15	putative regulatory protein, deoR family	COG1349KG	transcription	K	-0.520618
STM0794		bioB	4.4337	1.37519e-15	biotin synthetase	COG0502H	coenzyme transport and metabolism	H	0.646766
STM2885	SPI-1	sipB	-2.09048	1.52675e-15	cell invasion protein	COG0840NT	intracellular trafficking and secretion	U	-0.320246
STM4467		STM4467	-3.73625	1.64224e-15	putative arginine deiminase	COG2235E	amino acid transport and metabolism	E	-0.572436
STM4057		STM4057	2.14729	1.70758e-15	putative inner membrane protein	-	Function unknown	S	0.331891
STM3680		aldB	-2.00216	1.87707e-15	aldehyde dehydrogenase B (lactaldehyde dehydrogenase)	COG1012C	energy producation and conservation	C	-0.301499
STM0547		fimH	-2.78879	3.12377e-15	minor fimbrial subunit	COG3539NU	motility	N	-0.445416
STM1826		sdaA	2.35411	6.21901e-15	L-serine deaminase I/L-threonine deaminase I	COG1760E	amino acid transport and metabolism	E	0.371827
STM3417		rpsK	2.37777	6.27987e-15	30S ribosomal subunit protein S11	COG0100J	Translation	J	0.37617
STM3429		rplX	2.34847	6.77772e-15	50S ribosomal subunit protein L24	COG0198J	Translation	J	0.370785
STM1090	SPI-5	pipC	-2.23466	7.14189e-15	Pathogenicity island encoded protein: homologous to ipgE of Shigella	-	not in COGs	-	-0.349211
STM0494		ushA	-2.8303	1.24668e-14	UDP-sugar hydrolase 5'-nucleotidase	COG0737F	nucleotide transport and metabolism	F	-0.451832
STM1587		yncD	-2.23809	5.66302e-14	paral putative outer membrane receptor	COG1629P	inorgani ion transport and metabolism	P	-0.349878
STM3280		deaD	2.28407	8.11126e-14	cysteine sulfinate desulfinase	COG0513LKJ	replication	L	0.358709
STM0748		tolB	2.16289	1.71688e-13	tol protein required for outer membrane integrity, uptake of group A colicins, and translocation of phage DNA to cytoplasm, may be part of multiprotein peptidoglycan recycling complex (Two domains)	COG0823U	intracellular trafficking and secretion	U	0.335034
STM0783		modC	2.26853	1.76979e-13	ABC superfamily (atp_bind), molybdate transporter	COG4148P	inorgani ion transport and metabolism	P	0.355745
STM1381	SPI-2	orf245	-3.13451	3.58413e-13	putative cytoplasmic protein	COG5426S	function unknown	S	-0.49617
STM0641		ybeA	2.29401	4.41707e-13	putative cytoplasmic protein	COG1576S	function unknown	S	0.360595
STM1416	SPI-2	ssaO	-3.41551	5.39647e-13	Secretion system apparatus	-	intracellular trafficking and secretion	U	-0.533456
STM1019	Gifsy-2 prophage	STM1019	2.33316	6.62432e-13	Gifsy-2 prophage	COG1344N	not in COGs	-	0.367945
STM1412	SPI-2	ssaL	-6.70995	7.13529e-13	Secretion system apparatus	-	intracellular trafficking and secretion	U	-0.826719
STM0759		ybgS	-3.11004	7.61985e-13	putative homeobox protein	-	function unknown	S	-0.492766
STM0745		tolQ	3.9354	8.68255e-13	tol protein, membrane-spanning inner membrane proteins, required for outer membrane integrity, uptake of group A colicins, and translocation of phage DNA to cytoplasm	COG0811U	intracellular trafficking and secretion	U	0.594989
STM2600	Gifsy-1 prophage	STM2600	2.4855	1.23378e-12	Gifsy-1 prophage: similar to minor tail protein Z	-	not in COGs	-	0.395414
STM0546		fimD	-3.29493	1.63172e-12	outer membrane usher protein	COG3188NU	motility	N	-0.517846
STM0552		fimW	-5.26268	1.64335e-12	putative fimbrial protein	COG2771K	motility	N	-0.721207
STM0908	Fels-1 prophage	STM0908	2.57911	2.1623e-12	Fels-1 prophage	-	not in COGs	-	0.41147
STM2602	Gifsy-1 prophage	STM2602	2.78062	2.5635e-12	Gifsy-1 prophage: similar to DNA packaging protein gp9 of phage N14	-	not in COGs	-	0.444142
STM4080		STM4080	-2.54258	3.05194e-12	putative ribulose-5-phosphate 3-epimerase	COG0036G	carbohydrate transport and metabolism	G	-0.405275
STM2599	Gifsy-1 prophage	STM2599	2.11102	3.13676e-12	Gifsy-1 prophage	COG0675L	not in COGs	-	0.324492
STM1242	SPI-11	envE	-2.39143	3.63797e-12	putative envelope protein	-	not in COGs	-	-0.378658
STM0366		yahO	-3.68072	4.55814e-12	putative periplasmic protein	-	function unknown	S	-0.565933
STM1956		fliA	3.33197	5.43067e-12	sigma F (sigma 28) factor of RNA polymerase, transcription of late flagellar genes (class 3a and 3b operons)	COG1191K	transcription	K	0.522701
STM3557		ugpB	-2.31314	5.49342e-12	ABC superfamily (peri_perm), sn-glycerol 3-phosphate transport protein	COG1653G	carbohydrate transport and metabolism	G	-0.364202
STM2880	SPI-1	STM2880	-2.19849	5.81301e-12	putative cytoplasmic protein	-	Function unknown	S	-0.342124
STM2598	Gifsy-1 prophage	STM2598	3.31213	6.82392e-12	Gifsy-1 prophage	-	not in COGs	-	0.520107
STM1830		manX	2.64897	8.62781e-12	Sugar Specific PTS family, mannose-specific enzyme IIAB	COG2893G	carbohydrate transport and metabolism	G	0.423077
STM3415		rpoA	2.05753	9.13161e-12	RNA polymerase, alpha subunit	COG0202K	transcription	K	0.313346
STM2042		pduE	4.91924	1.20463e-11	Propanediol utilization: dehydratase, small subunit	COG4910Q	secondary metabolites biosynthesis, transport and catabolism	Q	0.691898
STM1923		motA	3.2173	2.39077e-11	proton conductor component of motor, torque generator	COG1291N	motility	N	0.507492
STM2558		cadB	2.01547	3.56828e-11	APC family, lysine/cadaverine transport protein	COG0531E	amino acid transport and metabolism	E	0.304376
STM3438		rplW	2.04331	3.97954e-11	50S ribosomal subunit protein L23	COG0089J	Translation	J	0.310334
STM1393	SPI-2	ssaB	-2.37394	4.20398e-11	Secretion system apparatus	-	not in COGs	-	-0.37547
STM1603		yncJ	18.2311	4.87694e-11	putative periplasmic protein	-	function unknown	S	1.26081
STM2892	SPI-1	invJ	-2.05438	9.45316e-11	surface presentation of antigens; secretory proteins	-	intracellular trafficking and secretion	U	-0.312681
STM2638		rseB	-2.05934	1.0538e-10	anti sigma E (sigma 24) factor, negative regulator	COG3026T	signal transduction	T	-0.313728
STM0405		tgt	2.22537	1.17648e-10	tRNA-guanine transglycosylase	COG0343J	Translation	J	0.347402
STM3218		oat	-2.19625	1.44426e-10	putative acetylornithine aminotransferase	COG4992E	amino acid transport and metabolism	E	-0.341682
STM0747		tolA	2.37797	1.75929e-10	tol protein, membrane spanning protein	COG3064M	cell wall biogenesis	M	0.376206
STM4314		STM4314	-2.65673	2.44178e-10	putative bacterial regulatory proteins, luxR family	COG2771K	transcription	K	-0.424347
STM4277		nrfA	-2.23095	2.87349e-10	nitrite reductase periplasmic cytochrome c(552)	COG3303P	inorgani ion transport and metabolism	P	-0.34849
STM0907	Fels-1 prophage	STM0907	3.26652	3.08395e-10	Fels-1 prophage; putative chitinase	COG3179R	not in COGs	-	0.514085
STM1419	SPI-2	yscR	-3.74756	3.89859e-10	Secretion system apparatus: homology with YscR of the secretion system of Yersinia	COG4790U	intracellular trafficking and secretion	U	-0.573749
STM4363		hflK	2.06869	3.90145e-10	with HflC, part of modulator for protease specific for FtsH phage lambda cII repressor	COG0330O	posttranslational modification, chaperones, protein turnover	O	0.315695
STM2559		cadA	2.30634	4.59065e-10	lysine decarboxylase 1	COG1982E	amino acid transport and metabolism	E	0.362923
STM2613	Gifsy-1 prophage	STM2613	2.23565	6.73394e-10	Gifsy-1 prophage	-	not in COGs	-	0.349404
STM1274		yeaQ	-2.8599	6.77958e-10	putative inner membrane protein	COG2261S	function unknown	S	-0.456351
STM1091	SPI-5	sopB	-2.49586	1.10916e-09	Salmonella outer protein: homologous to ipgD of Shigella	-	not in COGs	-	-0.39722
STM1178		flgF	2.08395	1.83562e-09	flagellar biosynthesis, cell-proximal portion of basal-body rod	COG4787N	motility	N	0.318887
STM2506		STM2506	3.07192	1.89415e-09	putative inner membrane protein	-	Function unknown	S	0.48741
STM1622		ydcG	3.25037	1.9913e-09	paral putative periplasmic glucans biosynthesis protein	COG3131P	inorgani ion transport and metabolism	P	0.511933
STM0750		ybgF	2.16805	2.08732e-09	putative periplasmic protein	COG1729S	function unknown	S	0.336069
STM1976		fliM	2.9989	2.37859e-09	flagellar biosynthesis, component of motor switch and energizing	COG1868N	motility	N	0.476962
STM1403	SPI-2	sscB	-3.51082	2.56902e-09	Secretion system chaparone	COG0457R	intracellular trafficking and secretion	U	-0.545409
STM4393		rpsR	2.08307	2.98317e-09	30S ribosomal subunit protein S18	COG0238J	Translation	J	0.318704
STM1301		STM1301	2.47259	3.05717e-09	putative mutator MutT protein	COG0494LR	replication	L	0.393152
STM2458		eutB	-5.35333	3.2174e-09	ethanolamine ammonia-lyase, heavy chain	COG4303E	energy producation and conservation	C	-0.728624
STM4561		osmY	-3.5923	4.64909e-09	hyperosmotically inducible periplasmic protein, RpoS-dependent stationary phase gene	COG2823R	general function prediction only	R	-0.555373
STM2609	Gifsy-1 prophage	STM2609	2.24908	5.8545e-09	Gifsy-1 prophage: similar to DNA packaging protein Nu1 of phage 21	COG4220L	not in COGs	-	0.352005
STM2469		eutP	-6.03156	7.07239e-09	putative ethanolamine utilization protein	COG4917E	energy producation and conservation	C	-0.78043
STM3435		rplV	2.08587	8.39522e-09	50S ribosomal subunit protein L22	COG0091J	Translation	J	0.319287
STM2262		eco	7.13312	1.02742e-08	ecotin, a serine protease inhibitor	COG4574R	general function prediction only	R	0.85328
STM3285		rbfA	2.1858	1.03687e-08	ribosome-binding factor, role in processing of 10S rRNA	COG0858J	Translation	J	0.33961
STM3441		rpsJ	2.00529	1.36549e-08	30S ribosomal subunit protein S10	COG0051J	Translation	J	0.302177
STM0740		cydA	-2.15543	1.43803e-08	cytochrome d terminal oxidase, polypeptide subunit I	COG1271C	energy producation and conservation	C	-0.333534
STM1011	Gifsy-2 prophage	STM1011	3.3859	1.71559e-08	Gifsy-2 prophage	-	not in COGs	-	0.529674
STM1831		manY	2.67352	1.71776e-08	Sugar Specific PTS family, mannose-specific enzyme IIC	COG3715G	carbohydrate transport and metabolism	G	0.427083
STM2611	Gifsy-1 prophage	STM2611	2.88826	1.74662e-08	Gifsy-1 prophage	-	not in COGs	-	0.460636
STM0907	Fels-1 prophage	aSTM0907	2.73593	2.05603e-08	Fels-1 prophage; putative chitinase	COG3179R	not in COGs	-	0.437105
STM1832		manZ	2.20222	2.57153e-08	Sugar Specific PTS family, mannose-specific enzyme IID	COG3716G	carbohydrate transport and metabolism	G	0.342861
STM1877		STM1877	4.15879	2.91051e-08	putative amidohydrolase	COG0388R	general function prediction only	R	0.618967
STM2966		csrB	-2.59336	3.09104e-08	regulatory RNA	-	not in COGs	-	-0.413863
STM0797		bioD	2.03361	4.86978e-08	dethiobiotin synthetase	COG0132H	coenzyme transport and metabolism	H	0.308268
STM0957		cydD	2.92296	6.26735e-08	ABC superfamily (atp&memb), cytochrome-related transporter, Zn sensitive	COG4988CO	energy producation and conservation	C	0.465823
STM0796		bioC	2.47006	6.79126e-08	biotin biosynthesis; reaction prior to pimeloyl CoA	COG0500QR	coenzyme transport and metabolism	H	0.392708
STM2608	Gifsy-1 prophage	STM2608	2.05373	6.86631e-08	Gifsy-1 prophage: similar to terminase large chain gp2 of N15	COG5525R	not in COGs	-	0.312543
STM4582		slt	4.03607	7.37262e-08	lytic murein transglycosylase, soluble	COG0741M	cell wall biogenesis	M	0.605959
STM2367		dedA	2.40007	8.05804e-08	putative DedA family	COG0586S	function unknown	S	0.380224
STM2535		sseB	2.01529	8.54984e-08	enhances serine sensitivity	-	not in COGs	-	0.304338
STM1855	sopE2	sopE2	-2.22574	1.00339e-07	TypeIII-secreted protein effector: invasion-associated protein	COG0481M	not in COGs	-	-0.347474
STM0744		ybgC	2.43865	1.09758e-07	putative esterase	COG0824R	general function prediction only	R	0.387149
STM1391	SPI-2	ssrB	-2.62945	1.78191e-07	Secretion system regulator: transcriptonal activator, homologous with degU/uvrY/bvgA	COG2197TK	signal transduction	T	-0.419865
STM1880		yebE	13.7929	2.36505e-07	putative inner membrane protein	COG2979S	function unknown	S	1.13965
STM1595		srfC	2.19261	6.53618e-07	ssrAB activated gene: predicted coiled-coil structure	COG4458S	not in COGs	-	0.340961
STM3439		rplD	2.04957	8.17499e-07	50S ribosomal subunit protein L4, regulates expression of S10 operon	COG0088J	Translation	J	0.311663
STM3996		yihE	2.23164	1.15133e-06	putative homoserine kinase type II, protein kinase	COG2334R	general function prediction only	R	0.348624
STM3244		tdcB	2.03851	1.20066e-06	threonine dehydratase, catabolic	COG1171E	amino acid transport and metabolism	E	0.309313
STM2606	Gifsy-1 prophage	STM2606	2.24509	1.51781e-06	Gifsy-1 prophage: similar to head-tail preconnector gp4 of phage 21	COG5511R	not in COGs	-	0.351234
STM4060		cpxP	71.6511	1.89456e-06	periplasmic repressor of cpx regulon by interaction with CpxA, rescue from transitory stresses	COG3678UNTP	signal transduction	T	1.85522
STM0637		dacA	2.35556	2.32052e-06	D-alanyl-D-alanine carboxypeptidase, penicillin-binding protein 5	COG1686M	cell wall biogenesis	M	0.372094
STM0741		cydB	-2.00553	2.97452e-06	cytochrome d terminal oxidase polypeptide subunit II	COG1294C	energy producation and conservation	C	-0.302229
STM0916	Fels-1 prophage	STM0916	2.44624	3.34929e-06	Fels-1 prophage; putative major tail protein	COG5492N	not in COGs	-	0.388499
STM2881	SPI-1	iacP	-2.0677	3.36541e-06	putative acyl carrier protein	COG0236IQ	intracellular trafficking and secretion	U	-0.315488
STM0216		rpsB	2.46163	3.80584e-06	30S ribosomal subunit protein S2	COG0052J	Translation	J	0.391223
STM2587	Gifsy-1 prophage	STM2587	2.01478	3.97319e-06	Gifsy-1 prophage: similar to phage tail assembly protein	COG2110R	not in COGs	-	0.304228
STM2777	pipB2	iroN	2.69873	4.66989e-06	TonB-dependent siderophore receptor protein	COG4771P	inorgani ion transport and metabolism	P	0.431159
STM0955		aat	2.21285	5.74835e-06	leucyl, phenylalanyl-tRNA-protein transferase	COG2360O	posttranslational modification, chaperones, protein turnover	O	0.344952
STM3001		thyA	2.13416	6.36724e-06	thymidylate synthetase	COG0207F	nucleotide transport and metabolism	F	0.329227
STM3494		yrfE	2.20238	6.77925e-06	putative NTP pyrophosphohydrolase	COG0494LR	general function prediction only	R	0.342892
STM3681		STM3681	3.33501	6.79405e-06	putative transcriptional regulator	COG1940KG	transcription	K	0.523097
STM3422		rpmD	2.28783	6.93134e-06	50S ribosomal subunit protein L30	COG1841J	Translation	J	0.359424
STM4509		STM4509	-2.30939	8.93495e-06	putative cytoplasmic protein	COG3157S	function unknown	S	-0.363497
STM3419		rpmJ	2.2908	9.11077e-06	50S ribosomal subunit protein X	COG0257J	Translation	J	0.359987
STM1560		STM1560	-2.02012	1e-05	putative alpha amylase	COG0296G	carbohydrate transport and metabolism	G	-0.305377
STM2139	sseK2	STM2139	-5.77465	2e-05	putative inner membrane protein	-	Function unknown	S	-0.761526
STM2991		amiC	2.3437	2e-05	N-acetylmuramoyl-L-alanine amidase	COG0860M	cell wall biogenesis	M	0.369902
STM3241		tdcE	2.14573	2e-05	pyruvate formate-lyase 4/ 2-ketobutyrate formate-lyase	COG1882C	energy producation and conservation	C	0.331575
STM3611		yhjH	3.22974	2e-05	putative Diguanylate cyclase/phosphodiesterase domain 3	COG2200T	signal transduction	T	0.509168
STM1395	SPI-2	ssaD	-4.07027	3e-05	Secretion system apparatus	-	not in COGs	-	-0.609623
STM3809		ibpA	-2.02199	3e-05	small heat shock protein	COG0071O	posttranslational modification, chaperones, protein turnover	O	-0.305779
STM4183		aceB	-2.3129	3e-05	malate synthase A	COG2225C	energy producation and conservation	C	-0.364157
STM0087		folA	3.65162	4e-05	dihydrofolate reductase type I; trimethoprim resistance	COG0262H	coenzyme transport and metabolism	H	0.562486
STM1218		ycfV	2.03272	7e-05	ABC transporter, ATP-binding protein	COG1136V	defence mechanism	V	0.308078
PSLT039	plasmid	spvB	-2.07197	8e-05	Salmonella induced apoptosis	COG5585T	not in COGs	-	-0.316383
STM2781	pipB2	virK	-2.96232	8e-05	virulence gene; homologous sequence to virK in Shigella	COG2990S	not in COGs	-	-0.471632
STM0793		bioA	2.47433	0.00011	7,8-diaminopelargonic acid synthetase	COG0161H	coenzyme transport and metabolism	H	0.393458
STM4009		typA	2.12142	0.00011	GTP-binding elongation factor family protein	COG1217T	signal transduction	T	0.326627
STM4562		STM4562	-2.42284	0.00011	putative inner membrane protein	-	Function unknown	S	-0.384325
STM2510		guaA	2.5636	0.00012	GMP synthetase	COG0519F	nucleotide transport and metabolism	F	0.40885
STM1844		htpX	9.00535	0.00013	heat shock protein, integral membrane protein	COG0501O	posttranslational modification, chaperones, protein turnover	O	0.954501
STM1121		ymdF	-4.17705	0.00017	putative cytoplasmic protein	COG3729R	general function prediction only	R	-0.62087
STM1513		STM1513	-7.70543	0.00019	putative cytoplasmic protein	COG3729R	general function prediction only	R	-0.886797
STM2395	SPI-17	pgtE	-3.18972	0.00022	Phosphoglycerate transport: outer membrane protein E	COG4571M	cell wall biogenesis	M	-0.503753
STM1328		STM1328	-2.0092	0.00025	putative outer membrane protein	COG3528S	function unknown	S	-0.303023
STM4452		nrdD	2.2626	0.0003	anaerobic ribonucleoside-triphosphate reductase	COG1328F	nucleotide transport and metabolism	F	0.354608
STM4348		psd	3.03744	0.00035	phosphatidylserine decarboxylase	COG0688I	lipid transport and metabolism	I	0.482508
STM2275		STM2275	2.75423	0.00036	putative regulatory protein, gntR family	COG1802K	transcription	K	0.44
STM1962		fliT	3.25002	0.00037	flagellar biosynthesis; possible export chaperone for FliD	-	motility	N	0.511886
STM4364		hflC	2.32685	0.00038	with HflK, part of modulator for protease specific for FtsH phage lambda cII repressor	COG0330O	posttranslational modification, chaperones, protein turnover	O	0.366768
STM0081		STM0081	-2.26209	0.0004	putative secreted protein	-	function unknown	S	-0.35451
STM2640		rpoE	regulatory protein, P-II 2, for nitrogen assimilation by glutamine synthetase, regulates GlnL (NRII) and GlnE (ATase)	0.00042	sigma E (sigma 24 ) factor of RNA polymerase, response to periplasmic stress	COG1595K	transcription	K	-0.416378
STM4262		STM4262	-2.09393	0.00055	putative ABC-type bacteriocin/lantibiotic exporter, contain an N-terminal double-glycine peptidase domain	COG2274V	defence mechanism	V	-0.320962
STM1413	SPI-2	ssaM	-3.70783	0.00063	Secretion system apparatus	-	intracellular trafficking and secretion	U	-0.56912
STM1120		ycdF	-2.45181	0.00091	pseudogene; in-frame stops following codons 5 and 21	-	Function unknown	S	-0.389487
STM3363		yhcO	-2.24551	0.00106	putative cytoplasmic protein	-	Function unknown	S	-0.351315
STM0782		modB	2.0294	0.00107	ABC superfamily (membrane), molybdate transporter	COG4149P	inorgani ion transport and metabolism	P	0.307368
STM3630		dppA	-2.94428	0.00133	ABC superfamily (peri_perm), dipeptide transport protein	COG0747E	amino acid transport and metabolism	E	-0.468979
STM1735		yciB	2.68187	0.00137	putative intracellular septation protein	COG2917D	cell cycle control	D	0.428438
STM0384		psiF	-2.23789	0.00173	induced by phosphate starvation	-	function unknown	S	-0.349839
STM2470		eutS	-3.11957	0.00176	putative carboxysome structural protein, ethanol utilization	COG4810E	energy producation and conservation	C	-0.494095
STM2605	Gifsy-1 prophage	STM2605	3.68844	0.00206	Gifsy-1 prophage: similar to head-tail preconnector gp5 of phage 21	COG0616OU	not in COGs	-	0.566843
STM1404	SPI-2	sseF	-2.25673	0.00248	Secretion system effector	-	not in COGs	-	-0.35348
STM4275		acs	-2.00761	0.00254	acetyl-CoA synthetase	COG0365I	lipid transport and metabolism	I	-0.302679
STM3298		yhbY	4.10561	0.00257	putative RNA-binding protein containing KH domain	COG1534J	Translation	J	0.613378
STM4397		fklB	2.03491	0.00292	FKBP-type 22KD peptidyl-prolyl cis-trans isomerase (rotamase)	COG0545O	posttranslational modification, chaperones, protein turnover	O	0.308545
STM0462		glnK	2.59067	0.00367	regulatory protein, P-II 2, for nitrogen assimilation by glutamine synthetase, regulates GlnL (NRII) and GlnE (ATase)	COG0347E	amino acid transport and metabolism	E	0.413412
STM1251	SPI-11	STM1251	-5.14955	0.00399	putative molecular chaperone (small heat shock protein)	COG0071O	posttranslational modification, chaperones, protein turnover	O	-0.711769
STM1421	SPI-2	ssaT	-3.11512	0.00494	Secretion system apparatus: homology with YscT of the secretion system of Yersinia	COG4791U	intracellular trafficking and secretion	U	-0.493475
STM4533		tsr	4.50678	0.00532	methyl-accepting chemotaxis protein I, serine sensor receptor	COG0840NT	motility	N	0.653866
STM1308		spy	9.67291	0.00747	periplasmic protein related to spheroblast formation	COG3678UNTP	intracellular trafficking and secretion	U	0.985557
STM4195		STM4195	-2.08877	0.00821	putative Na+-dependent transporter	COG0385R	general function prediction only	R	-0.319891
STM2771		fljB	3.14148	0.01274	Flagellar synthesis: phase 2 flagellin (filament structural protein)	COG1344N	motility	N	0.497134
STM2097		rfbB	3.33445	0.01628	dTDP-glucose 4,6 dehydratase	COG1088M	cell wall biogenesis	M	0.523024
STM2676		rpsP	2.00698	0.01767	30S ribosomal subunit protein S16	COG0228J	Translation	J	0.302543
STM4315		STM4315	-3.16419	0.01806	putative AraC-type DNA-binding domain-containing protein	COG2207K	transcription	K	-0.500263
STM3031	SPI-15	ompX2	25.6909	0.01833	ail and ompX homologue	-	not in COGs	-	1.40978
STM2747		STM2747	2.2139	0.02748	putative cytoplasmic protein	-	Function unknown	S	0.345158
STM3577		tcp	2.63181	0.03414	methyl-accepting transmembrane citrate/phenol chemoreceptor	COG0840NT	motility	N	0.420255
STM1066		rmf	-2.66939	0.04126	ribosome modulation factor (involved in dimerization of 70S ribosomes)	COG3130J	Translation	J	-0.426412
STM3472		ppiA	3.84154	0.0436	peptidyl-prolyl cis-trans isomerase A (rotamase A)	COG0652O	posttranslational modification, chaperones, protein turnover	O	0.584505
STM1833		STM1833	2.18971	0.06079	putative inner membrane protein	COG4811S	function unknown	S	0.340387
STM2511		guaB	2.50017	0.06213	IMP dehydrogenase	COG0516F	nucleotide transport and metabolism	F	0.39797
STM1254	SPI-11	STM1254	-3.01146	0.0665	putative outer membrane lipoprotein	-	function unknown	S	-0.478777
STM1806		nhaB	-2.25398	0.06654	NhaB family of transport protein, Na+/H+ antiporter, regulator of intracellular pH	COG3067P	inorgani ion transport and metabolism	P	-0.35295
STM3650		STM3650	13.3798	0.06784	putative periplasmic or exported protein	-	Function unknown	S	1.12645
STM3216		STM3216	2.53572	0.06965	putative methyl-accepting chemotaxis protein	COG0840NT	motility	N	0.404101
STM1771		chaA	7.24504	0.07022	CaCA family, sodium-calcium/proton antiporter	COG0387P	inorgani ion transport and metabolism	P	0.860041
STM4378		yjfN	2.48533	0.07496	putative inner membrane protein	-	Function unknown	S	0.395384
STM3410		mscL	-2.54968	0.08422	mechanosensitive channel	COG1970M	cell wall biogenesis	M	-0.406486
STM4286		lpxO	-3.69194	0.0894	putative dioxygenase for synthesis of lipid	COG3555O	posttranslational modification, chaperones, protein turnover	O	-0.567255
STM4087		glpF	-2.50882	0.11559	MIP channel, glycerol diffusion	COG0580G	carbohydrate transport and metabolism	G	-0.39947
STM3188		ygiC	3.47665	0.1195	putative glutathionylspermidine synthase	COG0754E	amino acid transport and metabolism	E	0.541161
STM3380		accC	3.23185	0.15164	acetyl CoA carboxylase, biotin carboxylase subunit	COG0439I	lipid transport and metabolism	I	0.509451
STM2065		phsA	-2.10688	0.17549	Hydrogen sulfide production: membrane anchoring protein	COG0243C	energy producation and conservation	C	-0.32364
STM4568		deoA	2.43932	0.24836	thymidine phosphorylase	COG0213F	nucleotide transport and metabolism	F	0.387269
STM1698		STM1698	-5.22017	0.26631	putative inner membrane protein	-	function unknown	S	-0.717685
STM1500		ynfD	2.2831	0.27851	putative outer membrane protein	-	function unknown	S	0.358525
STM2054		pduT	3.07837	0.28346	Propanediol utilization: polyhedral bodies	COG4577QC	secondary metabolites biosynthesis, transport and catabolism	Q	0.488321
STM3844		STM3844	-2.15379	0.31236	pseudogene; in-frame stop; putative integrase	-	Function unknown	S	-0.333203
STM4519		STM4519	3.02012	0.38177	putative NAD-dependent aldehyde dehydrogenase	COG1012C	energy producation and conservation	C	0.480024
STM1782		ychH	-5.9191	0.41816	putative inner membrane protein	-	Function unknown	S	-0.772256
STM1631		sseJ	-4.96399	0.42802	Salmonella translocated effector: regulated by SPI-2	COG3240IR	not in COGs	-	-0.695831
STM3133		STM3133	-3.37789	0.44592	putative amidohydrolase	COG0388R	general function prediction only	R	-0.528646
STM2190		mglB	-2.27432	0.53543	ABC superfamily (peri_perm), galactose transport protein	COG1879G	carbohydrate transport and metabolism	G	-0.356852
STM2314		STM2314	2.5558	0.61072	putative chemotaxis signal transduction protein	COG0835NT	motility	N	0.407527
STM2796		yqaE	9.44612	0.75685	putative YqaE family transport protein	COG0401S	function unknown	S	0.975253
STM1483		ydgE	2.18337	0.78326	putative membrane transporter of cations and cationic drugs	COG2076P	inorgani ion transport and metabolism	P	0.339127
STM3820		STM3820	-2.18357	0.79859	putative cytochrome c peroxidase	COG1858P	inorgani ion transport and metabolism	P	-0.339167
STM2287		STM2287	-5.41865	0.82964	putative cytoplasmic protein	-	Function unknown	S	-0.733891
STM1746		oppA	-2.11251	0.85135	ABC superfamily (periplasm), oligopeptide transport protein with chaperone properties	COG4166E	amino acid transport and metabolism	E	-0.324799
STM1978		fliO	2.0718	0.86319	flagellar biosynthesis	COG3190N	motility	N	0.316348
STM3592		yhiP	-2.45671	0.86957	putative POT family, peptide transport protein	COG3104E	amino acid transport and metabolism	E	-0.390354
STM3227		yqjB	3.40404	0.93183	putative outer membrane protein	-	Function unknown	S	0.531995
STM1427		cfa	-3.75125	0.9524	cyclopropane fatty acyl phospholipid synthase	COG2230M	cell wall biogenesis	M	-0.574176
