# Supplementary material for: Contribution of the Cpx envelope stress system to metabolism and virulence regulation in Salmonella enterica serovar Typhimurium
Source: PLoS One. 2019 Feb 4;14(2):e0211584. doi: 10.1371/journal.pone.0211584 (PMC6361445; doi:10.1371/journal.pone.0211584)
Supplement: S2 Table — (provided as separate Excel spreadsheet). (XLSX) [file pone.0211584.s007.xlsx]

## Sheet: S2 Table
	Operon	Locus_tag	Expression ratio	CpxR~P recognition motif
	cpxRA	STM4058	6.18563	GTAAAACAACGTAAA
	cpxP	STM4060	71.6511	GTAAACTGTCTCTCG
	motABcheAW	STM1912	3.2173	GTAAAAAGACGTAAA
	tsr	STM4533	4.50678	GTAAAGTTAGGTAAA
	spy	STM1308	9.67291	GTAAAAATAACTGAA
	yihE-dsbA	STM3996	2.23164	GTAAACGCCTGAATG
	degP (htrA)	STM0209	2.72045	GTAAATTACCCACGG
	ppiA	STM3472	3.84154	GTAAAATTAGGTAAA
	yccA	STM1085	9.94931	GTAAAGATGGGTAAA
	rpoErseABC	STM2640	-2.60842	GTAAAGTTCCGTTAC
