# Supplementary material for: Contribution of the Cpx envelope stress system to metabolism and virulence regulation in Salmonella enterica serovar Typhimurium
Source: PLoS One. 2019 Feb 4;14(2):e0211584. doi: 10.1371/journal.pone.0211584 (PMC6361445; doi:10.1371/journal.pone.0211584)
Supplement: S3 Table — (Provided as separate Excel spreadsheet). (XLSX) [file pone.0211584.s008.xlsx]

## Sheet: S3 Table
group	gene name	start	strand	PWM Score(s)	% match	ScanACE	sequence	spacing	Mc ORF	gene name	Mc function	COG code	COG discription
1	AadA	1346288	+	12.24	92	15.3985	GTAAAGATGCGAATA	294	STM1264	AadA	Aminoglycoside adenyltransferase	R	general function prediction only	coding region	GE00230077
1	AcrD	2593459	+	12.52	94	13.413	GTAAAGAACGGCAAA	174	STM2481	AcrD	RND family, aminoglycoside/multidrug efflux pump	V	defense machanism	coding region	GE00231263
1	AldB	3869605	-	11.87	94	14.2221	GTAAAGGAAAGTAAT	94	STM3680	AldB	aldehyde dehydrogenase B (lactaldehyde dehydrogenase)	C	energy producation and conservation	intergenic	GE00232427
1	AroG	823685	+	12.42	93	15.8534	GTAAAAGCCCGTTTA	73	STM0760	AroG	3-deoxy-D-arabinoheptulosonate-7-phosphate synthase (DAHP synthetase, phenylalanine repressible)	E	amino acid transport and metabolism	intergenic	GE00229627
1	aspU	294787	+	13.11	98	16.205	GTAAACTGATGTAAA	37	STM0254	aspU	structural RNA Asp tRNA	#N/A	#N/A	intergenic	GE00348976
1	BioA	860093	+	12.43	93	13.9464	GTAAACCAAATTAAA	10	STM0793	BioA	7,8-diaminopelargonic acid synthetase	H	coenzyme transport and metabolism	intergenic	GE00229658
1	CcmA	2353952	-	12.25	92	14.9603	GTAAAGAGCTGTATG	290	STM2254	CcmA	cytochrome c biogenesis protein CcmA	O	posttranslational modification, chaperones, protein turnover	coding region	GE00231044
1	ChaA	1869153	+	13.25	99	19.7375	GTAAAACTACGTAAA	86	STM1771	ChaA	CaCA family, sodium-calcium/proton antiporter	P	inorgani ion transport and metabolism	intergenic	GE00230574
1	CpxP	4270500	-	13.21	99	19.7375	GTAAAACAACGTAAA	81	STM4060	CpxP	periplasmic repressor of cpx regulon by interaction with CpxA, rescue from transitory stresses	T	signal transduction	intergenic	GE00232789
1	CpxR	4270500	-	13.21	99	19.7375	GTAAAACAACGTAAA	56	STM4059	CpxR	response reguator in two-component regulatory system with CpxA, regulates expression of protein folding and degrading factors (OmpR family)	T	signal transduction	intergenic	GE00232788
1	CypD	508635	+	12.31	92	13.0599	GTAAAGTCACCTACA	19	STM0452	CypD	peptidyl prolyl isomerase	O	posttranslational modification, chaperones, protein turnover	intergenic	GE00229335
1	Ddg	2514350	-	12.48	94	15.1034	GTAAAACTAAGTCAG	197	STM2401	Ddg	cold shock-induced palmitoleoyl transferase	M	cell wall biogenesis	intergenic	GE00231189
1	Eco-NapF	2359808	+	13.21	99	18.5164	GTAAAGACCCGTAAA	237	STM2262	Eco-NapF	ecotin, a serine protease inhibitor	R	general function prediction only	intergenic	GE00231052
1	FimF	609546	+	12.15	91	15.6685	GTAAAATTCCGTTTC	132	STM0548	FimF	putative fimbrial protein	N	motility	coding region	GE00229430
1	FkpA	3605860	+	12.69	95	17.901	GTAAAGTTAAGTAGA	171	STM3453	FkpA	FKBP-type peptidyl-prolyl cis-trans isomerase (rotamase)	O	posttranslational modification, chaperones, protein turnover	intergenic	GE00232204
1	FtnB	2027016	+	11.9	94	13.4728	GTAAAAAAAGATAAA	210	STM1932	FtnB	ferritin-like protein	P	inorgani ion transport and metabolism	intergenic	GE00230735
1	FtsK	1037198	+	11.85	93	14.6695	GTAAAACAGAGTAAT	159	STM0960	FtsK	cell division protein, required for cell division and chromosome partitioning	D	cell cycle control	coding region	GE00229801
1	GcvH	3215624	-	12.55	94	13.5459	GTAAAAGTGACTAAA	62	STM3054	GcvH	glycine cleavage complex protein H, carrier of aminomethyl moiety via covalently bound lipoyl cofactor	E	amino acid transport and metabolism	coding region	GE00231817
1	GhmA	355244	-	12.11	91	14.1005	GTAAATGACAGTATG	23	STM0310	GhmA	phosphoheptose isomerase	G	carbohydrate transport and metabolism	intergenic	GE00229195
1	GlpT	2390056	+	12.55	94	13.312	GTAAAGATACGTCAC	93	STM2283	GlpT	MFS family, sn-glycerol-3-phosphate transport protein	G	carbohydrate transport and metabolism	intergenic	GE00231072
1	Gor	3768295	+	12.53	94	14.6805	GTAAAATCCTGCAAA	284	STM3597	Gor	glutathione oxidoreductase	C	energy producation and conservation	coding region	GE00232345
1	HlpA	264780	+	11.89	94	14.1959	GTAAAACCTGGTAAT	122	STM0225	HlpA	histone-like protein, located in outer membrane	M	cell wall biogenesis	coding region	GE00229117
1	MarB	1597282	-	11.94	95	17.4029	GTAAAATGACGGAAA	217	STM1518	MarB	multiple antibiotic resistance protein	V	defense mechanism	coding region	GE00230325
1	MotA	2021202	-	13.3	99	19.0123	GTAAAAAGACGTAAA	191	STM1923	MotA	proton conductor component of motor, torque generator	N	motility	coding region	GE00230727
1	Mug	3379152	-	12.27	92	14.1123	GTAAATAGCGGTATG	274	STM3212	Mug	DNA glycosylase, G/U mismatch specific	L	replication	coding region	GE00231974
1	NuoA	2439526	-	12.24	92	14.6949	GTAAAGAGCAGAGAA	28	STM2328	NuoA	NADH dehydrogenase I chain A	C	energy producation and conservation	intergenic	GE00231117
1	NuoA	2439678	-	12.8	96	14.6416	GTAAATTAATGTGAA	180	STM2328	NuoA	NADH dehydrogenase I chain A	C	energy producation and conservation	intergenic	GE00231117
1	PdhR	175172	+	12.1	90	13.4484	GTAAAATTGTTAAAA	130	STM0151	PdhR	transcriptional repressor for pyruvate dehydrogenase complex (GntR family)	K	transcription	intergenic	GE00229043
1	PfkB	1406124	+	11.87	93	13.629	GTAAAGTTATATAAA	102	STM1326	PfkB	6-phosphofructokinase II	G	carbohydrate transport and metabolism	intergenic	GE00230139
1	Pgk	3232147	-	12.7	95	14.8375	GTAAAAGCCAGTGAA	292	STM3069	Pgk	phosphoglycerate kinase	G	carbohydrate transport and metabolism	coding region	GE00231832
1	PgtE	2507091	-	12.98	97	14.8375	GTAAAAATGCGTCAA	98	STM2395	PgtE	Phosphoglycerate transport: outer membrane protein E	M	cell wall biogenesis	intergenic	GE00231183
1	PocR	2115477	-	12.59	95	13.5303	GTAAAAACAGGTGAG	167	STM2036	PocR	Propanediol utilization: transcriptional regulation, AraC family	T	signal transduction	intergenic	GE00230828
1	PotA	1313430	-	12.38	93	13.3728	GTAAAAAACGCTCAA	264	STM1226	PotA	ABC superfamily (atp_bind), spermidine/putrescine transporter	E	amino acid transport and metabolism	coding region	GE00230043
1	PpiA	3621869	-	13.29	99	18.8895	GTAAAATTAGGTAAA	75	STM3472	PpiA	peptidyl-prolyl cis-trans isomerase A (rotamase A)	O	posttranslational modification, chaperones, protein turnover	intergenic	GE00232222
1	PrsA	1876520	+	12.3	92	14.4277	GTAAAAACTGGAAAG	110	STM1780	PrsA	phosphoribosylpyrophosphate synthetase	F	nucleotide transport and metabolism	coding region	GE00230582
1	Psd	4593662	-	13.24	99	17.1379	GTAAAAACGCGTAAA	116	STM4348	Psd	phosphatidylserine decarboxylase	I	lipid transport and metabolism	coding region	GE00233060
1	PstC	4063465	-	12.39	93	14.3887	GTAAAATGCGTTTAA	16	STM3856	PstC	ABC superfamily (membrane), high-affinity phosphate transporter	P	inorgani ion transport and metabolism	intergenic	GE00232603
1	RbsK	4095543	+	12.64	94	18.2164	GTAAAAAAAAGAAAA	54	STM3885	RbsK	ribokinase	G	carbohydrate transport and metabolism	intergenic	GE00232632
1	RfaK	3910959	-	12.36	93	15.3229	GTAAAGATCTGTTTA	253	STM3714	RfaK	putative hexose transferase, lipopolysaccharide core biosynthesis	M	cell wall biogenesis	coding region	GE00232461
1	RfbG	2173364	-	12.36	93	15.479	GTAAAGCTCCGTGGA	19	STM2091	RfbG	LPS side chain defect: CDP glucose 4,6-dehydratase	G	carbohydrate transport and metabolism	coding region	GE00230883
1	RfbH	2172344	-	11.96	94	13.5074	GTAAAATGGCATAAA	105	STM2090	RfbH	LPS side chain defect: CDP-6deoxy-D-xylo-4-hexulose-3-dehydrase	M	cell wall biogenesis	coding region	GE00230882
1	RlpA	701049	-	12.28	92	13.0964	GTAAATATTGGTATG	152	STM0638	RlpA	rare lipoprotein A	M	cell wall biogenesis	coding region	GE00229517
1	RpmC	3592120	-	12.28	92	15.8534	GTAAAGTCCTGTATG	101	STM3432	RpmC	50S ribosomal subunit protein L29	J	Translation	coding region	GE00232183
1	RpoE	2780104	+	12.59	95	15.6685	GTAAAGTTCCGTTAC	101	STM2640	RpoE	sigma E (sigma 24 ) factor of RNA polymerase, response to periplasmic stress	K	transcription	intergenic	GE00231422
1	RuvA	1990698	+	12.44	93	15.2874	GTAAAGGGCTGAAAA	14	STM1895	RuvA	Holliday junction helicase subunit A	L	replication	intergenic	GE00230699
1	SbmC	2135916	-	11.87	94	13.9895	GTAAAAGGCTGTAAT	44	STM2061	SbmC	DNA gyrase inhibitor	L	replication	intergenic	GE00230853
1	Spy	1388527	+	12.41	93	13.9798	GTAAAAATAACTGAA	16	STM1308	Spy	periplasmic protein related to spheroblast formation	U	intracellular trafficking and secretion	intergenic	GE00230121
1	SrmB	2782667	+	12.67	95	16.4055	GTAAAATACCGTCAG	222	STM2643	SrmB	ATP-dependent RNA helicase	L	replication	coding region	GE00231425
1	SsrB	1476911	-	11.8	94	13.6194	GTAAAAATGGGGAAA	106	STM1391	SsrB	Secretion system regulator: transcriptonal activator, homologous with degU/uvrY/bvgA	T	signal transduction	coding region	GE00230203
1	STM0353	398385	-	12.64	95	15.1498	GTAAAAACCCGTCAG	161	STM0353	STM0353	putative cation transport ATPase	P	inorgani ion transport and metabolism	intergenic	GE00229235
1	STM0571	629283	+	12.68	95	16.8086	GTAAATTATCGTATA	33	STM0571	STM0571	putative inner membrane protein	T	signal transduction	intergenic	GE00229450
1	STM0869	941735	+	12.15	91	13.9469	GTAAAAAGAAGAACA	223	STM0869	STM0869	paral putative regulator (TetR/Acr family)	S	function unknown	coding region	GE00229733
1	STM1269	1349814	+	12.43	93	13.442	GTAAATTACTGTCAG	25	STM1269	STM1269	putative chorismate mutase	E	amino acid transport and metabolism	intergenic	GE00230082
1	STM1269	1349835	+	12.36	93	13.8713	GTAAAAGGAGGTTGA	4	STM1269	STM1269	putative chorismate mutase	E	amino acid transport and metabolism	intergenic	GE00230082
1	STM1481	1559914	+	12.53	94	14.7569	GTAAAGAAGTGAAAA	82	STM1481	STM1481	putative membrane transport protein	R	general function prediction only	intergenic	GE00230288
1	STM1670	1764223	-	11.92	94	15.807	GTAAAGCTAAGTAAT	121	STM1670	STM1670	putative serine/threonine protein kinase	S	Function unknown	intergenic	GE00230475
1	STM1697	1789849	-	12.21	91	15.2485	GTAAATTTCCTTATA	158	STM1697	STM1697	putative Diguanylate cyclase/phosphodiesterase domain 2	T	signal transduction	intergenic	GE00230502
1	STM1747	1841264	-	11.97	94	16.0599	GTAAAAACCAGTAAT	29	STM1747	STM1747	#N/A	#N/A	#N/A	coding region	GE00230553
1	STM2274	2379448	+	12.17	91	13.87	GTAAATTTTCTTATA	149	STM2274	STM2274	putative permease	E	amino acid transport and metabolism	coding region	GE00231063
1	STM2503	2621053	-	12.7	95	14.29	GTAAAATTGCGTCAG	255	STM2503	STM2503	putative diguanylate cyclase	T	signal transduction	coding region	GE00231285
1	STM2613	2760308	+	12.24	92	14.7184	GTAAAATCACGCAGA	116	STM2613	STM2613	#N/A	Y	phage	intergenic	GE00231396
1	STM2742	2880307	+	12.61	94	16.205	GTAAATTCATGTATA	123	STM2742	STM2742	putative cytoplasmic protein	S	Function unknown	intergenic	GE00231516
1	STM3022	3182323	-	12.32	93	16.4224	GTAAAACATCGTATG	186	STM3022	STM3022	putative transport protein	E	amino acid transport and metabolism	coding region	GE00231786
1	STM3079	3241616	-	12.49	93	13.9089	GTAAATAAGTGAAAA	16	#N/A	STM3079	#N/A	#N/A	#N/A	intergenic	GE00231842
1	STM3529	3693663	-	12.48	93	13.4623	GTAAACAGCATTAAA	60	STM3529	STM3529	putative glycerol dehydrogenase	C	energy producation and conservation	intergenic	GE00232278
1	STM3681	3869605	-	11.87	94	14.2221	GTAAAGGAAAGTAAT	61	STM3681	STM3681	putative transcriptional regulator	K	transcription	intergenic	GE00232428
1	STM3846	4052176	+	13.2	99	17.752	GTAAAATTTGGTAAA	216	#N/A	STM3846	#N/A	#N/A	#N/A	coding region	GE00232593
1	STM4215	4436037	-	12.52	94	16.146	GTAAATCAAGGAAAA	7	STM4215	STM4215	putative cytoplasmic protein	S	Function unknown	intergenic	GE00232928
1	STM4259	4479830	+	12.1	91	15.3824	GTAAAGCAACGTTTG	20	STM4259	STM4259	putative ABC exporter outer membrane component homolog	V	defense machanism	coding region	GE00232972
1	STM4562	4816461	+	12.57	94	13.5577	GTAAAAAGTGTTAAA	132	STM4562	STM4562	putative inner membrane protein	S	Function unknown	coding region	GE00233266
1	TatA	4180394	+	12.79	96	14.111	GTAAAAGTATGTGAA	96	STM3973	TatA	component of Sec-independent protein secretion pathway	U	intracellular trafficking and secretion	intergenic	GE00232706
1	TorA	4023587	-	12.37	92	13.3394	GTAAATGACATTAAA	224	STM3822	TorA	trimethylamine N-oxide reductase subunit	C	energy producation and conservation	coding region	GE00232570
1	Tsr	4789831	+	13.24	99	18.1525	GTAAAGTTAGGTAAA	237	STM4533	Tsr	methyl-accepting chemotaxis protein I, serine sensor receptor	N	motility	intergenic	GE00233240
1	VacB	4611028	+	12.07	90	13.6184	GTAAACTTCATTAGA	22	STM4368	VacB	putativea exoribonuclease	K	transcription	intergenic	GE00233077
1	YaiY	433161	+	12.49	94	13.2859	GTAAATTTTTGTTAG	127	STM0378	YaiY	putative inner membrane protein	S	function unknown	intergenic	GE00229260
1	YbaV	510493	+	12.68	95	15.7729	GTAAAGAGGCGAAAA	181	STM0453	YbaV	putative DNA uptake protein and related DNA-binding proteins	L	replication	coding region	GE00229336
1	YbbB	574808	-	12.67	95	14.3061	GTAAAATAGCGCAAA	28	STM0513	YbbB	putative ATPase	R	general function prediction only	intergenic	GE00229395
1	YbbS	575830	-	12.7	95	16.7989	GTAAAACTACTTAAA	54	STM0514	YbbS	putative transcriptional regulator, LysR family	K	transcription	intergenic	GE00229396
1	YbeJ	346756	+	12.18	91	13.2879	GTAAAATAATTTAAC	204	STM0303	YbeJ	putative xylanase/chitin deacetylase	G	carbohydrate transport and metabolism	intergenic	GE00229188
1	YbiJ	890996	+	12.48	94	14.0039	GTAAAGAAAAGTCAG	274	STM0823	YbiJ	putative periplasmic protein	S	function unknown	coding region	GE00229688
1	YccA	1174998	-	13.14	98	15.385	GTAAAGATGGGTAAA	71	STM1085	YccA	putative TEGT family carrier/transport protein	R	general function prediction only	intergenic	GE00229906
1	YcdZ	1227410	+	12.35	92	14.7513	GTAAATCACCCTTAA	32	STM1138	YcdZ	putative inner membrane protein	S	function unknown	intergenic	GE00229956
1	YchH	1880897	+	12.24	92	14.572	GTAAAGTATAGACAA	56	STM1782	YchH	putative inner membrane protein	S	Function unknown	intergenic	GE00230585
1	YchH	1880959	-	12.85	96	15.5744	GTAAAGTTTTGTTAA	118	STM1782	YchH	putative inner membrane protein	S	Function unknown	intergenic	GE00230585
1	YciG	1825281	+	12.8	96	14.5965	GTAAAGAAATGTCAA	263	STM1728	YciG	putative cytoplasmic protein	R	general function prediction only	intergenic	GE00230534
1	YdeI	1593255	+	12.04	91	13.3238	GTAAATTCATGTTTG	61	STM1515	YdeI	putative periplasmic protein	S	function unknown	intergenic	GE00230322
1	YdhL	1514602	+	11.96	90	14.4128	GTAAAACCCCGTTGC	168	STM1438	YdhL	putative oxidoreductase	R	general function prediction only	coding region	GE00230248
1	YehS	2253733	-	12.44	93	14.1339	GTAAAAGACTGTTAG	36	STM2157	YehS	putative cytoplasmic protein	S	function unknown	coding region	GE00230949
1	YeiA	2282569	+	12.65	95	17.2468	GTAAAAACCGGAAAA	45	STM2187	YeiA	putative dihydropyrimidine dehydrogenase	C	energy producation and conservation	coding region	GE00230979
1	YejG	2322221	-	12.3	92	13.9798	GTAAAACTATTTTAA	129	STM2220	YejG	putative cytoplasmic protein	S	function unknown	intergenic	GE00231011
1	YfiR	2812792	-	12.09	91	13.1559	GTAAAAATATGTGTG	179	STM2671	YfiR	putative periplasmic protein	S	Function unknown	intergenic	GE00231448
1	YgbI	3061788	+	12.14	91	13.2994	GTAAAATCGCGACAG	22	STM2919	YgbI	putative regulatory protein, deoR family	K	transcription	intergenic	GE00231687
1	YgfY	3206718	-	12.3	92	12.9871	GTAAAACAACGCCAA	50	STM3047	YgfY	putative cytoplasmic protein	S	function unknown	intergenic	GE00231810
1	YgjT	3392001	+	13.23	99	18.8895	GTAAAATTATGTAAA	262	STM3224	YgjT	putative resistance protein	P	inorgani ion transport and metabolism	coding region	GE00231985
1	YhaJ	3400993	+	12.91	97	15.4563	GTAAAGAGAGGTTAA	85	STM3235	YhaJ	putative transcriptional regulator, LysR family	K	transcription	intergenic	GE00231996
1	YhdA	3546993	+	12.07	91	13.0584	GTAAAGTGAGGACAG	186	STM3375	YhdA	putative diguanylate cyclase	T	signal transduction	intergenic	GE00232132
1	YhjB	3780155	-	12.3	92	15.0924	GTAAAATGGCCTATA	85	STM3606	YhjB	putative transcriptional regulator (LuxR/UhpA familiy)	T	signal transduction	intergenic	GE00232354
1	YihE	4203116	+	12.65	95	15.4183	GTAAAACCTTGTAAG	66	STM3996	YihE	putative homoserine kinase type II, protein kinase	R	general function prediction only	coding region	GE00232724
1	YjaH	4386905	+	12.12	90	14.4298	GTAAAGAAATCAAAA	74	STM4171	YjaH	putative inner membrane protein	S	Function unknown	coding region	GE00232888
1	YjaH	4386953	+	12.18	91	15.7944	GTAAAGCTCTGAAAG	26	STM4171	YjaH	putative inner membrane protein	S	Function unknown	coding region	GE00232888
1	YjbA	4446015	+	13	97	17.4835	GTAAATTTCCGTTAA	143	STM4226	YjbA	putative inner membrane protein	S	function unknown	coding region	GE00232939
1	YjjA	4802791	-	12.47	93	13.6688	GTAAAGAGTATTAAA	57	STM4542	YjjA	putative outer membrane protein	S	Function unknown	coding region	GE00233249
1	YnfM	1564007	+	12.41	93	16.7045	GTAAAGCATAGAAAA	53	STM1486	YnfM	putative MFS familty transport protein	R	general function prediction only	intergenic	GE00230293
1	YqaE	2945956	-	13	97	14.1626	GTAAAGGAGGGTAAA	98	STM2796	YqaE	putative YqaE family transport protein	S	function unknown	intergenic	GE00231569
1	YrdD	3575244	-	12.22	92	13.0115	GTAAATGAAGGTATG	36	STM3403	YrdD	putative DNA topoisomerase	L	replication	coding region	GE00232154
1	ZnuA	1987694	-	12.47	93	16.0599	GTAAAAATCGGTTTA	278	STM1891	ZnuA	ABC superfamily (bind_prot) high affinity Zn transport protein	P	inorgani ion transport and metabolism	coding region	GE00230695
